# Supplementary material for: What's your neural function, visual narrative conjunction? Grammar, meaning, and fluency in sequential image processing
Source: Cogn Res Princ Implic. 2017 May 24;2:27. doi: 10.1186/s41235-017-0064-5 (PMC5442195; doi:10.1186/s41235-017-0064-5)
Supplement: Supplementary file 1 — Available data. (CSV 53 kb) [file 41235_2017_64_MOESM1_ESM.csv]

Subject #	Age	M/F	Current Books	Current movie	Current Cartoons	Current Comic	Current Strip reading	Current Graphic novel reading	Current Manga reading	Current draw comics	Growing up book	Growing up movie	Growing up cartoon	Growing up CB	Growing up strip	Growing up GN	Growing up manga	Growing up draw comics	Current expertise	Growing up Expertise	Current drawing ability	Growing up drawing ability	Age Start Read	Age Start Draw	Peanuts Familiarity	Peanuts rating	Peanuts rating growing up	VLFI Calculation	CNC Rating	CC Rating	INC Rating	IC Rating	Epoch	CNC3	CNC4	CNC5	CNC6	CNC7	CNC8	CNC9	CNC10	CNC11	CNC12	CNC13	CNC14	CNC15	CNC16	CNC17	CNC18
1	21	M	4	5	7	5	4	5	7	2	7	6	5	5	6	5	4	2	5	4	1	1	3	5	1	1	1	24.125	0.695652174	0.681818182	0.363636364	0.5	300-500	2.71	5.39	3.60	2.14	1.64	3.05	-0.26	2.38	-1.79	3.47	1.99	5.61	3.03	3.85	4.04	2.82
2	24	M	1	6	5	7	2	6	1	2	4	6	7	4	1	1	1	2	5	4	4	3	5.5	9	1	2	1	17	1	1	0.45	0.421052632	300-500	6.72	5.17	3.88	4.26	4.94	3.85	3.33	1.18	-1.25	4.66	4.79	3.85	4.51	4.47	4.05	2.85
3	19	M	4	7	5	5	5	4	5	2	6	7	7	7	6	7	7	5	3	4	2	3	11	11	1	2	3	25	0.76	0.8	0.8	0.8	300-500	1.88	3.85	-0.14	1.94	1.28	2.35	1.36	2.24	0.39	2.41	1.54	3.35	2.68	1.40	2.74	3.78
4	23	M	2	5	2	2	2	4	5	2	3	6	5	2	2	4	5	2	4	3	8	0	1	2	0	1	1	19.375	0.76	0.84	0.84	0.92	300-500	-3.35	-0.75	-2.64	-0.25	-0.48	-1.58	-0.16	-1.62	-1.48	-0.66	0.12	-1.22	-1.04	-1.22	-1.79	-1.40
5	20	M	1	6	7	6	6	2	4	3	4	6	5	6	6	4	6	5	1	3	3	3	4.5	4.5	1	1	3	16.5	0.68	0.52	0.6	0.84	300-500	-3.27	-2.92	-1.18	-2.33	-1.21	-1.51	-0.21	-1.06	0.45	0.23	0.66	2.72	2.43	2.47	4.28	1.10
6	27	F	6	4	1	1	2	2	1	1	7	2	1	2	5	6	1	2	4	5	3	4	6	6	1	4	5	14.375	0.76	0.96	0.56	0.6	300-500	3.23	3.09	-0.12	1.88	2.20	2.36	1.12	1.64	0.71	0.80	1.72	3.86	3.27	1.77	4.15	2.99
7	21	F	2	5	5	2	3	3	2	1	3	5	6	5	4	2	5	3	4	4	4	4	4.5	6	1	1	2	17	0.76	0.84	0.76	0.84	300-500	0.35	-0.11	-0.76	-1.26	-1.61	-1.25	-0.68	-0.96	0.19	-1.69	-1.94	-0.25	-0.94	-2.13	-0.38	-0.18
8	22	F	1	4	4	1	1	1	1	2	2	2	5	5	5	7	7	6	3	5	4	5	10	13	1	2	2	25.5	0.88	0.96	0.8	0.96	300-500	-5.78	-2.75	-5.13	-5.34	-5.45	-3.33	-3.93	-1.68	-1.81	-4.63	-4.67	-2.89	-2.49	-4.26	-1.05	-2.17
9	19	F	4	3	2	5	2	3	4	1	7	4	5	6	6	5	7	1	3	4	1	1	9	0	1	2	5	17.75	0.8	0.88	0.2	0.32	300-500	-1.99	-0.33	-2.22	-0.93	-2.79	-0.84	-2.35	-1.07	-1.25	-1.66	-2.21	-1.21	-1.71	-1.79	-0.13	-1.09
10	20	F	2	5	4	4	5.5	1	1	1	5.5	3	7	4	5.5	1	1	1	4	4	2	2	7	0	1	4	4	12.5	0.88	0.88	0.52	0.64	300-500	-3.00	0.23	-1.64	-1.37	-0.73	0.14	1.13	0.07	-0.01	1.11	2.15	2.38	4.20	2.33	4.85	2.08
11	21	F	7	7	4	2	2	2	5	1	4	7	7	4	2	2	6	4	3	3	2	2	7	10	1	1	2	11.875	0.8	0.64	0.68	0.68	300-500	-3.75	-3.23	-3.18	-4.47	-4.80	-3.54	-4.72	-3.93	-3.69	-3.11	-4.15	-1.78	-1.77	-2.98	0.02	-1.86
12	22	F	3	7	7	5	2	3	3	2	5	2	5	2	1	3	5	4	3	4	4	3	6	9	1	1	3	15.625	0.76	0.84	0.24	0.36	300-500	-3.08	-1.08	-3.35	-5.03	-4.76	-2.44	-2.68	-1.36	0.91	-4.16	-4.30	-0.93	-1.42	-3.91	0.49	-1.36
13	20	F	5	4	2	2	2	2	2	1	5	4	3	2	3	1	4	1	3	3	3	3	6	0	1	2	1	8.25	1	0.96	1	1	300-500	-0.49	-0.46	-1.03	0.97	1.70	1.21	2.08	-0.33	-1.13	2.23	3.28	4.59	4.68	3.69	7.59	3.50
14	21	F	2	2	3	2	2	2	4	1	1	2	3	3	3	2	7	2	5	3	1	1	12	12	1	1	1	12.625	0.56	0.64	0.28	0.4	300-500	0.02	0.26	-0.04	0.18	0.22	0.68	0.16	0.57	0.16	0.39	0.10	0.40	0.54	-0.11	0.61	0.50
15	20	F	2	4	1	1	4	1	3	1	5	3	7	1	6	1	6	3	4	4	3	3	5	6	1	2	4	14.5	1	0.96	0.92	0.88	300-500	0.41	0.98	-0.72	0.78	1.12	1.38	2.14	-0.68	0.22	2.75	3.78	5.04	5.58	3.79	7.84	3.32
16	19	F	5	6	3	5	4	2	2	1	7	2	3	6	5	2	2	1	3	4	2	2	9	0	1	4	5	13.375	0.96	0.96	0.2	0.28	300-500	-0.20	-0.97	1.17	2.54	4.19	1.97	4.75	-2.26	1.99	6.02	7.78	7.97	10.88	8.69	11.91	2.46
17	20	F	2	4	7	4	4	3	7	1	4	4	7	6	6	5	6	3	4	4	3	3	8	10	1	4	5	23.5	0.96	0.88	0.72	0.72	300-500	1.61	1.93	1.95	2.50	3.80	1.86	4.52	-0.60	2.99	4.15	5.39	4.37	6.27	5.22	6.13	2.96
18	19	F	5	3	6	4	5	4	6	1	6	5	5	5	6	5	7	1	3	3	1	1	7	0	1	3	3	16.25	0.68	0.84	0.56	0.68	300-500	-1.20	-0.98	0.14	-3.27	-3.04	-2.32	-1.23	-1.39	0.65	-2.62	-2.51	-0.69	0.70	-1.54	1.84	-1.02
19	18	M	2	4	3	2	2	1	2	1	4	5	7	4	5	4	4	3	4	3	2	2	15	12	1	1	3	11.875	0.84	0.56	0.541666667	0.56	300-500	0.27	0.31	-1.22	-1.34	-0.34	-1.06	0.72	-1.03	-0.86	-0.82	-0.83	-2.05	-0.44	-1.42	-0.57	-1.51
20	21	M	5	6	4	5	3	6	6	2	3	6	6	7	6	2	6	6	5	3	1	3	9.5	10	1	1	4	24.375	0.92	0.96	0.56	0.6	300-500	-2.62	0.73	-3.01	0.33	-0.19	0.85	-1.59	0.09	-4.07	1.46	0.76	1.95	1.23	1.38	1.42	0.23
21	22	M	2	3	3	2	2	1	1	1	2	3.5	3.5	3.5	2	1	5	1	3	4	3	3	9	0	1	3	3	9.5	0.4	0.2	0.36	0.56	300-500	3.65	4.17	3.50	3.67	3.19	3.00	2.21	3.15	2.33	1.70	1.74	1.77	1.73	1.38	1.84	1.68
22	20	M	4	5	7	6	7	4	7	1	6	5	5	6	4	4	5	3	4	3	4	3	8	14	1	3	3	22.625	0.96	0.96	0.88	0.92	300-500	-2.94	-0.52	-3.48	-2.71	-2.76	-1.87	-1.92	-0.46	-1.88	-1.95	-1.69	0.57	0.45	-1.08	0.06	-0.15
23	22	M	3	4	2	2	2	1	1	1	5	5	6	6	6	1	1	1	4	4	2	2	9	0	1	3	3	11	0.84	0.88	0.56	0.6	300-500	2.05	2.76	1.14	1.87	2.11	0.90	1.76	0.06	1.42	1.26	1.70	1.33	1.38	0.70	1.47	0.97
24	20	M	4	5	2	2	2	3	1	1	5	6	7	5	5	4	1	1	4	4	3	3	10	0	1	2	3	13	0.64	0.68	0.64	0.64	300-500	0.98	0.60	-0.66	1.26	1.45	1.53	1.03	0.59	0.23	1.54	1.65	1.33	1.45	1.68	1.64	1.12
25	18	F	3	3	4	3	3	3	2	5	6	3	5	5	4	5	6	5	3	3	4	3	6.5	6.5	1	3	3	20.375	0.88	0.76	0.48	0.68	300-500	-0.25	-0.23	-0.33	-0.41	-0.57	-0.15	-0.41	-0.54	-0.30	-0.28	-0.54	-0.25	0.26	-0.58	0.42	0.18
26	23	M	4	6	5	4	3	4	5	2	5	6	7	6	5	5	7	4	5	5	3	3	10	13	1	2	4	28.875	0.96	0.84	0.64	0.56	300-500	0.23	8.80	7.45	1.92	1.22	0.77	-0.48	-0.36	0.76	2.83	2.72	0.32	0.61	0.73	-1.82	0.44
27	22	F	6	6	5	4	5	4	5	5	7	5	7	7	7	7	7	6	3	5	4	4	10	14	1	3	3	35.25	0.88	0.92	0.28	0.44	300-500	-3.63	-2.36	-5.82	-1.45	-1.80	-1.23	-2.41	-2.34	-2.35	2.00	1.81	4.41	4.98	5.20	7.10	0.82
28	22	F	5	4	5	4	7	5	6	3	7	4	7	7	7	4	7	1	3	2	2	3	8	8	1	2	4	17	1	1	1	0.96	300-500	1.24	0.93	0.01	-0.09	0.51	0.22	0.92	0.31	2.48	0.81	1.92	-0.52	0.67	1.03	5.44	2.07
1	21	M	4	5	7	5	4	5	7	2	7	6	5	5	6	5	4	2	5	4	1	1	3	5	1	1	1	24.125	0.695652174	0.681818182	0.363636364	0.5	500-700	5.78	8.35	4.62	2.54	0.90	2.87	0.02	3.80	0.36	0.07	-1.13	1.68	-0.79	-0.43	-0.06	2.03
2	24	M	1	6	5	7	2	6	1	2	4	6	7	4	1	1	1	2	5	4	4	3	5.5	9	1	2	1	17	1	1	0.45	0.421052632	500-700	11.06	7.91	7.65	3.48	4.67	2.65	2.31	0.42	-1.09	2.24	2.60	1.91	2.26	2.13	0.58	1.10
3	19	M	4	7	5	5	5	4	5	2	6	7	7	7	6	7	7	5	3	4	2	3	11	11	1	2	3	25	0.76	0.8	0.8	0.8	500-700	4.67	6.73	2.44	3.73	2.88	4.13	2.83	3.88	1.89	3.26	1.97	2.22	1.60	1.75	0.87	4.38
4	23	M	2	5	2	2	2	4	5	2	3	6	5	2	2	4	5	2	4	3	8	0	1	2	0	1	1	19.375	0.76	0.84	0.84	0.92	500-700	-3.95	-1.31	-2.64	-0.06	-0.59	-1.66	-0.75	-1.64	-3.40	-0.47	-0.64	-1.37	-2.29	-1.64	-1.42	-1.03
5	20	M	1	6	7	6	6	2	4	3	4	6	5	6	6	4	6	5	1	3	3	3	4.5	4.5	1	1	3	16.5	0.68	0.52	0.6	0.84	500-700	0.60	0.21	0.32	-2.60	-2.22	-2.05	-2.95	0.19	-0.60	-2.40	-2.53	-1.62	-1.88	-1.29	-0.13	-1.38
6	27	F	6	4	1	1	2	2	1	1	7	2	1	2	5	6	1	2	4	5	3	4	6	6	1	4	5	14.375	0.76	0.96	0.56	0.6	500-700	3.59	3.88	0.31	1.20	2.91	1.96	0.97	2.34	0.63	-1.43	1.51	3.49	3.58	1.92	4.03	2.42
7	21	F	2	5	5	2	3	3	2	1	3	5	6	5	4	2	5	3	4	4	4	4	4.5	6	1	1	2	17	0.76	0.84	0.76	0.84	500-700	4.18	4.57	0.22	3.25	1.33	2.58	1.34	1.99	0.39	2.98	1.53	3.62	1.98	2.93	3.03	2.51
8	22	F	1	4	4	1	1	1	1	2	2	2	5	5	5	7	7	6	3	5	4	5	10	13	1	2	2	25.5	0.88	0.96	0.8	0.96	500-700	-2.07	-0.24	-2.36	-2.47	-2.90	-1.47	-2.05	-0.20	-0.61	-3.20	-3.00	-1.88	-0.71	-2.88	-0.53	-1.13
9	19	F	4	3	2	5	2	3	4	1	7	4	5	6	6	5	7	1	3	4	1	1	9	0	1	2	5	17.75	0.8	0.88	0.2	0.32	500-700	0.12	2.16	-1.35	2.22	-1.14	1.75	-1.32	1.38	-0.22	0.29	-0.66	1.03	0.51	0.67	1.67	1.60
10	20	F	2	5	4	4	5.5	1	1	1	5.5	3	7	4	5.5	1	1	1	4	4	2	2	7	0	1	4	4	12.5	0.88	0.88	0.52	0.64	500-700	-1.71	1.24	1.83	-0.94	0.06	-0.30	1.73	0.38	1.77	-1.54	0.11	-2.18	-1.76	-2.00	-2.95	0.62
11	21	F	7	7	4	2	2	2	5	1	4	7	7	4	2	2	6	4	3	3	2	2	7	10	1	1	2	11.875	0.8	0.64	0.68	0.68	500-700	1.13	0.90	2.38	1.92	2.02	2.44	2.25	0.80	2.36	3.77	2.79	3.12	3.66	2.69	3.89	2.69
12	22	F	3	7	7	5	2	3	3	2	5	2	5	2	1	3	5	4	3	4	4	3	6	9	1	1	3	15.625	0.76	0.84	0.24	0.36	500-700	0.03	1.34	-1.70	-0.36	-0.14	2.22	0.40	1.45	1.51	1.88	1.56	3.32	3.21	1.78	4.05	2.39
13	20	F	5	4	2	2	2	2	2	1	5	4	3	2	3	1	4	1	3	3	3	3	6	0	1	2	1	8.25	1	0.96	1	1	500-700	-0.84	-0.24	-1.69	-0.96	-0.21	-0.36	1.00	0.35	2.32	0.56	2.00	1.59	3.16	2.60	4.48	1.00
14	21	F	2	2	3	2	2	2	4	1	1	2	3	3	3	2	7	2	5	3	1	1	12	12	1	1	1	12.625	0.56	0.64	0.28	0.4	500-700	0.65	0.75	0.64	0.72	0.91	0.83	0.75	0.95	0.88	0.59	0.49	0.56	0.74	0.03	0.18	0.88
15	20	F	2	4	1	1	4	1	3	1	5	3	7	1	6	1	6	3	4	4	3	3	5	6	1	2	4	14.5	1	0.96	0.92	0.88	500-700	2.14	3.48	-0.17	0.92	0.66	1.81	-0.09	1.21	-1.34	0.69	0.94	0.52	-0.02	-1.58	0.82	1.20
16	19	F	5	6	3	5	4	2	2	1	7	2	3	6	5	2	2	1	3	4	2	2	9	0	1	4	5	13.375	0.96	0.96	0.2	0.28	500-700	-2.77	-2.44	-1.17	-0.12	-0.10	0.99	0.77	0.17	1.76	2.36	2.45	3.83	4.91	2.78	4.51	2.53
17	20	F	2	4	7	4	4	3	7	1	4	4	7	6	6	5	6	3	4	4	3	3	8	10	1	4	5	23.5	0.96	0.88	0.72	0.72	500-700	6.25	8.56	3.14	7.57	6.97	7.70	7.15	4.84	4.35	10.17	10.05	10.92	10.78	10.95	10.90	10.48
18	19	F	5	3	6	4	5	4	6	1	6	5	5	5	6	5	7	1	3	3	1	1	7	0	1	3	3	16.25	0.68	0.84	0.56	0.68	500-700	7.42	5.97	6.42	2.70	2.94	2.73	1.93	2.82	3.43	1.01	0.82	0.03	0.91	0.50	-0.40	1.94
19	18	M	2	4	3	2	2	1	2	1	4	5	7	4	5	4	4	3	4	3	2	2	15	12	1	1	3	11.875	0.84	0.56	0.541666667	0.56	500-700	11.72	11.32	8.49	3.02	4.39	2.37	3.66	2.04	0.36	0.48	1.29	-0.70	0.45	-0.51	0.06	0.93
20	21	M	5	6	4	5	3	6	6	2	3	6	6	7	6	2	6	6	5	3	1	3	9.5	10	1	1	4	24.375	0.92	0.96	0.56	0.6	500-700	-1.23	1.83	-0.90	2.45	1.82	2.86	-0.94	1.73	-1.73	2.81	1.78	3.08	2.21	2.03	2.38	1.61
21	22	M	2	3	3	2	2	1	1	1	2	3.5	3.5	3.5	2	1	5	1	3	4	3	3	9	0	1	3	3	9.5	0.4	0.2	0.36	0.56	500-700	1.63	1.98	1.60	1.29	1.17	1.42	0.87	1.74	1.55	0.67	0.67	1.09	1.12	0.66	1.33	0.81
22	20	M	4	5	7	6	7	4	7	1	6	5	5	6	4	4	5	3	4	3	4	3	8	14	1	3	3	22.625	0.96	0.96	0.88	0.92	500-700	5.36	4.50	-0.15	0.10	-0.10	0.03	-0.78	2.85	0.99	-2.05	-1.23	0.13	-0.15	-1.36	-0.83	0.50
23	22	M	3	4	2	2	2	1	1	1	5	5	6	6	6	1	1	1	4	4	2	2	9	0	1	3	3	11	0.84	0.88	0.56	0.6	500-700	2.08	2.90	1.77	2.76	2.76	1.14	2.24	0.45	2.74	1.55	1.62	1.18	1.14	0.24	1.25	1.34
24	20	M	4	5	2	2	2	3	1	1	5	6	7	5	5	4	1	1	4	4	3	3	10	0	1	2	3	13	0.64	0.68	0.64	0.64	500-700	1.27	2.75	-0.80	2.14	2.18	1.86	1.54	1.34	0.32	2.03	2.04	0.92	2.21	2.32	1.18	0.77
25	18	F	3	3	4	3	3	3	2	5	6	3	5	5	4	5	6	5	3	3	4	3	6.5	6.5	1	3	3	20.375	0.88	0.76	0.48	0.68	500-700	-0.20	-0.10	-0.33	-0.61	-0.74	-0.03	-0.53	-0.21	-0.01	-0.24	-0.81	-0.22	-0.07	-0.52	-0.18	0.31
26	23	M	4	6	5	4	3	4	5	2	5	6	7	6	5	5	7	4	5	5	3	3	10	13	1	2	4	28.875	0.96	0.84	0.64	0.56	500-700	7.64	19.99	9.66	7.32	5.32	5.58	1.01	2.33	0.62	6.44	5.70	2.88	3.52	3.94	1.77	3.01
27	22	F	6	6	5	4	5	4	5	5	7	5	7	7	7	7	7	6	3	5	4	4	10	14	1	3	3	35.25	0.88	0.92	0.28	0.44	500-700	2.96	3.59	-0.66	1.02	-0.07	1.35	-2.55	0.89	-0.70	0.98	0.05	2.39	1.93	1.58	2.39	1.87
28	22	F	5	4	5	4	7	5	6	3	7	4	7	7	7	4	7	1	3	2	2	3	8	8	1	2	4	17	1	1	1	0.96	500-700	12.63	8.39	6.75	4.19	3.91	2.84	0.57	2.58	0.64	2.47	2.13	-2.10	-1.97	1.79	4.65	2.60
1	21	M	4	5	7	5	4	5	7	2	7	6	5	5	6	5	4	2	5	4	1	1	3	5	1	1	1	24.125	0.695652174	0.681818182	0.363636364	0.5	700-900	2.03	4.84	2.52	0.21	-1.12	1.36	-0.13	3.83	0.38	-1.36	-1.98	0.99	-1.65	-1.27	-1.56	2.02
2	24	M	1	6	5	7	2	6	1	2	4	6	7	4	1	1	1	2	5	4	4	3	5.5	9	1	2	1	17	1	1	0.45	0.421052632	700-900	1.56	0.27	-0.59	-1.36	-0.62	0.59	-1.47	-0.46	-3.48	-0.52	-0.77	1.14	0.80	-0.37	-0.85	1.39
3	19	M	4	7	5	5	5	4	5	2	6	7	7	7	6	7	7	5	3	4	2	3	11	11	1	2	3	25	0.76	0.8	0.8	0.8	700-900	6.22	7.20	4.80	4.15	3.91	4.47	4.08	3.85	2.51	3.82	3.08	3.52	2.93	2.97	1.82	5.50
4	23	M	2	5	2	2	2	4	5	2	3	6	5	2	2	4	5	2	4	3	8	0	1	2	0	1	1	19.375	0.76	0.84	0.84	0.92	700-900	-1.86	0.32	-0.56	0.13	0.01	-1.33	-0.10	-1.62	-2.65	-0.37	-0.48	-1.68	-2.42	-2.02	-2.09	-0.87
5	20	M	1	6	7	6	6	2	4	3	4	6	5	6	6	4	6	5	1	3	3	3	4.5	4.5	1	1	3	16.5	0.68	0.52	0.6	0.84	700-900	1.14	0.46	0.02	-1.07	-0.48	-1.12	-1.53	-0.10	-0.81	-0.11	-0.04	-0.23	-0.36	0.97	1.09	-0.84
6	27	F	6	4	1	1	2	2	1	1	7	2	1	2	5	6	1	2	4	5	3	4	6	6	1	4	5	14.375	0.76	0.96	0.56	0.6	700-900	3.76	4.69	0.33	1.25	2.50	2.46	0.74	2.37	0.66	-0.22	2.37	4.93	4.98	3.77	4.80	3.36
7	21	F	2	5	5	2	3	3	2	1	3	5	6	5	4	2	5	3	4	4	4	4	4.5	6	1	1	2	17	0.76	0.84	0.76	0.84	700-900	5.27	4.28	0.72	2.61	1.28	1.50	1.29	0.32	-0.41	2.22	1.01	2.68	1.30	2.29	2.12	1.13
8	22	F	1	4	4	1	1	1	1	2	2	2	5	5	5	7	7	6	3	5	4	5	10	13	1	2	2	25.5	0.88	0.96	0.8	0.96	700-900	0.76	2.23	-0.73	0.72	-0.63	0.61	-0.82	1.54	-0.15	-1.38	-1.35	-0.98	0.69	-1.32	0.03	0.08
9	19	F	4	3	2	5	2	3	4	1	7	4	5	6	6	5	7	1	3	4	1	1	9	0	1	2	5	17.75	0.8	0.88	0.2	0.32	700-900	-1.42	-0.81	-1.94	-0.65	-3.70	-1.44	-3.04	-1.28	-1.98	-2.92	-3.87	-1.24	-1.47	-1.98	-0.30	-0.38
10	20	F	2	5	4	4	5.5	1	1	1	5.5	3	7	4	5.5	1	1	1	4	4	2	2	7	0	1	4	4	12.5	0.88	0.88	0.52	0.64	700-900	-1.26	1.31	1.91	-1.61	-0.31	-1.85	0.61	-1.01	0.19	-2.93	-0.97	-4.38	-3.83	-3.58	-5.09	-2.11
11	21	F	7	7	4	2	2	2	5	1	4	7	7	4	2	2	6	4	3	3	2	2	7	10	1	1	2	11.875	0.8	0.64	0.68	0.68	700-900	1.15	1.36	1.37	1.22	0.56	2.10	0.28	0.86	0.79	2.53	0.85	1.50	1.01	0.24	1.34	1.91
12	22	F	3	7	7	5	2	3	3	2	5	2	5	2	1	3	5	4	3	4	4	3	6	9	1	1	3	15.625	0.76	0.84	0.24	0.36	700-900	1.57	2.53	-1.06	0.41	0.33	2.76	0.53	0.95	1.36	2.24	1.80	4.10	4.05	2.22	4.77	2.41
13	20	F	5	4	2	2	2	2	2	1	5	4	3	2	3	1	4	1	3	3	3	3	6	0	1	2	1	8.25	1	0.96	1	1	700-900	0.57	2.16	-0.34	1.20	2.14	2.17	2.31	2.77	2.04	3.93	4.56	3.69	4.38	5.14	5.67	3.28
14	21	F	2	2	3	2	2	2	4	1	1	2	3	3	3	2	7	2	5	3	1	1	12	12	1	1	1	12.625	0.56	0.64	0.28	0.4	700-900	0.64	0.91	0.53	0.46	0.36	0.73	0.31	0.98	0.40	0.29	-0.11	0.33	0.31	-0.49	-0.22	0.78
15	20	F	2	4	1	1	4	1	3	1	5	3	7	1	6	1	6	3	4	4	3	3	5	6	1	2	4	14.5	1	0.96	0.92	0.88	700-900	2.87	3.26	0.81	2.18	2.03	3.21	1.46	1.33	-0.47	2.50	2.55	1.98	1.36	-0.76	1.70	2.73
16	19	F	5	6	3	5	4	2	2	1	7	2	3	6	5	2	2	1	3	4	2	2	9	0	1	4	5	13.375	0.96	0.96	0.2	0.28	700-900	-0.96	0.85	-0.82	1.01	-0.03	2.49	-0.86	0.59	0.83	1.33	0.14	1.80	1.89	0.08	1.14	1.90
17	20	F	2	4	7	4	4	3	7	1	4	4	7	6	6	5	6	3	4	4	3	3	8	10	1	4	5	23.5	0.96	0.88	0.72	0.72	700-900	5.85	11.40	1.73	6.36	4.64	7.36	4.32	5.70	1.93	7.69	7.00	9.47	8.46	8.50	9.45	9.93
18	19	F	5	3	6	4	5	4	6	1	6	5	5	5	6	5	7	1	3	3	1	1	7	0	1	3	3	16.25	0.68	0.84	0.56	0.68	700-900	16.02	13.59	11.47	5.43	4.74	4.85	1.76	4.85	2.29	2.31	1.21	3.00	2.72	2.81	3.24	4.32
19	18	M	2	4	3	2	2	1	2	1	4	5	7	4	5	4	4	3	4	3	2	2	15	12	1	1	3	11.875	0.84	0.56	0.541666667	0.56	700-900	18.46	19.29	13.72	5.84	7.10	5.09	5.06	4.51	0.56	2.24	2.63	1.05	1.18	0.11	1.25	2.95
20	21	M	5	6	4	5	3	6	6	2	3	6	6	7	6	2	6	6	5	3	1	3	9.5	10	1	1	4	24.375	0.92	0.96	0.56	0.6	700-900	-2.36	0.00	-1.73	0.93	0.39	1.88	-2.45	0.86	-2.25	1.43	0.09	2.44	1.04	0.53	1.54	1.30
21	22	M	2	3	3	2	2	1	1	1	2	3.5	3.5	3.5	2	1	5	1	3	4	3	3	9	0	1	3	3	9.5	0.4	0.2	0.36	0.56	700-900	3.84	4.33	3.60	3.91	3.69	3.54	2.54	3.41	2.73	2.26	2.24	2.23	2.16	1.90	2.09	1.88
22	20	M	4	5	7	6	7	4	7	1	6	5	5	6	4	4	5	3	4	3	4	3	8	14	1	3	3	22.625	0.96	0.96	0.88	0.92	700-900	6.91	5.99	-0.87	1.54	0.51	1.83	-0.61	5.09	1.06	-1.12	-0.97	0.72	-0.20	-1.74	-1.79	1.89
23	22	M	3	4	2	2	2	1	1	1	5	5	6	6	6	1	1	1	4	4	2	2	9	0	1	3	3	11	0.84	0.88	0.56	0.6	700-900	2.19	3.01	2.09	1.79	1.89	0.39	1.87	0.79	2.83	0.47	0.73	0.54	0.62	-0.38	0.11	1.42
24	20	M	4	5	2	2	2	3	1	1	5	6	7	5	5	4	1	1	4	4	3	3	10	0	1	2	3	13	0.64	0.68	0.64	0.64	700-900	0.52	2.31	-1.39	0.63	0.56	0.62	-0.48	0.76	0.29	0.44	0.06	-0.26	0.27	0.19	-0.37	-0.29
25	18	F	3	3	4	3	3	3	2	5	6	3	5	5	4	5	6	5	3	3	4	3	6.5	6.5	1	3	3	20.375	0.88	0.76	0.48	0.68	700-900	0.18	0.39	-0.03	-0.02	-0.21	0.77	-0.37	0.26	-0.04	0.53	-0.35	0.09	0.04	0.03	-0.03	0.50
26	23	M	4	6	5	4	3	4	5	2	5	6	7	6	5	5	7	4	5	5	3	3	10	13	1	2	4	28.875	0.96	0.84	0.64	0.56	700-900	16.18	30.24	13.05	9.02	7.01	6.88	1.63	4.46	2.33	5.67	4.92	1.56	1.86	2.30	0.61	2.85
27	22	F	6	6	5	4	5	4	5	5	7	5	7	7	7	7	7	6	3	5	4	4	10	14	1	3	3	35.25	0.88	0.92	0.28	0.44	700-900	2.34	3.30	-2.08	-2.65	-4.63	-1.41	-7.13	0.19	-1.20	-3.85	-5.80	-1.49	-2.73	-3.79	-2.34	0.29
28	22	F	5	4	5	4	7	5	6	3	7	4	7	7	7	4	7	1	3	2	2	3	8	8	1	2	4	17	1	1	1	0.96	700-900	8.47	5.53	3.54	1.17	0.99	0.43	-2.31	0.86	-1.51	-0.48	-0.56	-5.99	-5.90	-0.48	1.79	-0.26
[truncated: 88 more columns]
